# Supplementary material for: Unveiling regional differences in glioblastoma patient survival with real-world data from the Norwegian brain tumor quality registry
Source: J Neurooncol. 2025 Sep 11;175(3):1355–66. doi: 10.1007/s11060-025-05218-3 (PMC12511213; doi:10.1007/s11060-025-05218-3)
Supplement: Supplementary file 2 — Online Resource 2 [file 11060_2025_5218_MOESM2_ESM.xlsx]

## Sheet: Sheet1
Online Resource 2
Municipalities (2023 classification) by their distance to surgical hospital and radiotherapy centre (N = 354 municipalities)
		Surgical hospital			Radiotherapy centre
Region of residence	Municipality	Distance from municipality midpoint (km)	Quartile	Surgical hospital	Distance from municipality midpoint (km)	Quartile	Closest radiotherapy centre
South-East	Oslo	6	Q1 (≤ 68 km)	OUS, Radiumhospitalet	6	Q1 (≤ 43 km)	OUS, Radiumhospitalet
South-East	Bærum	6	Q1 (≤ 68 km)	OUS, Radiumhospitalet	6	Q1 (≤ 43 km)	OUS, Radiumhospitalet
South-East	Nesodden	10	Q1 (≤ 68 km)	OUS, Radiumhospitalet	10	Q1 (≤ 43 km)	OUS, Radiumhospitalet
South-East	Lørenskog	17	Q1 (≤ 68 km)	OUS, Radiumhospitalet	17	Q1 (≤ 43 km)	OUS, Radiumhospitalet
South-East	Nittedal	18	Q1 (≤ 68 km)	OUS, Radiumhospitalet	18	Q1 (≤ 43 km)	OUS, Radiumhospitalet
South-East	Asker	18	Q1 (≤ 68 km)	OUS, Radiumhospitalet	18	Q1 (≤ 43 km)	OUS, Radiumhospitalet
South-East	Nordre Follo	21	Q1 (≤ 68 km)	OUS, Radiumhospitalet	21	Q1 (≤ 43 km)	OUS, Radiumhospitalet
South-East	Rælingen	22	Q1 (≤ 68 km)	OUS, Radiumhospitalet	22	Q1 (≤ 43 km)	OUS, Radiumhospitalet
South-East	Lillestrøm	22	Q1 (≤ 68 km)	OUS, Radiumhospitalet	22	Q1 (≤ 43 km)	OUS, Radiumhospitalet
South-East	Gjerdrum	26	Q1 (≤ 68 km)	OUS, Radiumhospitalet	26	Q1 (≤ 43 km)	OUS, Radiumhospitalet
South-East	Lier	27	Q1 (≤ 68 km)	OUS, Radiumhospitalet	27	Q1 (≤ 43 km)	OUS, Radiumhospitalet
South-East	Hole	27	Q1 (≤ 68 km)	OUS, Radiumhospitalet	27	Q1 (≤ 43 km)	OUS, Radiumhospitalet
South-East	Frogn	29	Q1 (≤ 68 km)	OUS, Radiumhospitalet	29	Q1 (≤ 43 km)	OUS, Radiumhospitalet
South-East	Ås	30	Q1 (≤ 68 km)	OUS, Radiumhospitalet	30	Q1 (≤ 43 km)	OUS, Radiumhospitalet
South-East	Enebakk	31	Q1 (≤ 68 km)	OUS, Radiumhospitalet	31	Q1 (≤ 43 km)	OUS, Radiumhospitalet
South-East	Drammen	35	Q1 (≤ 68 km)	OUS, Radiumhospitalet	35	Q1 (≤ 43 km)	OUS, Radiumhospitalet
South-East	Ringerike	36	Q1 (≤ 68 km)	OUS, Radiumhospitalet	36	Q1 (≤ 43 km)	OUS, Radiumhospitalet
South-East	Ullensaker	37	Q1 (≤ 68 km)	OUS, Radiumhospitalet	37	Q1 (≤ 43 km)	OUS, Radiumhospitalet
South-East	Nannestad	38	Q1 (≤ 68 km)	OUS, Radiumhospitalet	38	Q1 (≤ 43 km)	OUS, Radiumhospitalet
South-East	Jevnaker	38	Q1 (≤ 68 km)	OUS, Radiumhospitalet	38	Q1 (≤ 43 km)	OUS, Radiumhospitalet
South-East	Modum	40	Q1 (≤ 68 km)	OUS, Radiumhospitalet	40	Q1 (≤ 43 km)	OUS, Radiumhospitalet
South-East	Vestby	40	Q1 (≤ 68 km)	OUS, Radiumhospitalet	40	Q1 (≤ 43 km)	OUS, Radiumhospitalet
South-East	Lunner	40	Q1 (≤ 68 km)	OUS, Radiumhospitalet	40	Q1 (≤ 43 km)	OUS, Radiumhospitalet
South-East	Øvre Eiker	46	Q1 (≤ 68 km)	OUS, Radiumhospitalet	46	Q2 (44–74 km)	OUS, Radiumhospitalet
South-East	Indre Østfold	48	Q1 (≤ 68 km)	OUS, Radiumhospitalet	48	Q2 (44–74 km)	OUS, Radiumhospitalet
South-East	Nes	48	Q1 (≤ 68 km)	OUS, Radiumhospitalet	48	Q2 (44–74 km)	OUS, Radiumhospitalet
South-East	Aurskog-Høland	49	Q1 (≤ 68 km)	OUS, Radiumhospitalet	49	Q2 (44–74 km)	OUS, Radiumhospitalet
South-East	Eidsvoll	50	Q1 (≤ 68 km)	OUS, Radiumhospitalet	50	Q2 (44–74 km)	OUS, Radiumhospitalet
South-East	Holmestrand	51	Q1 (≤ 68 km)	OUS, Radiumhospitalet	51	Q2 (44–74 km)	OUS, Radiumhospitalet
South-East	Våler	51	Q1 (≤ 68 km)	OUS, Radiumhospitalet	51	Q2 (44–74 km)	OUS, Radiumhospitalet
South-East	Gran	52	Q1 (≤ 68 km)	OUS, Radiumhospitalet	46	Q2 (44–74 km)	Sykehuset Innlandet, Gjøvik
South-East	Moss	56	Q1 (≤ 68 km)	OUS, Radiumhospitalet	56	Q2 (44–74 km)	OUS, Radiumhospitalet
South-East	Horten	59	Q1 (≤ 68 km)	OUS, Radiumhospitalet	59	Q2 (44–74 km)	OUS, Radiumhospitalet
South-East	Skiptvet	59	Q1 (≤ 68 km)	OUS, Radiumhospitalet	59	Q2 (44–74 km)	OUS, Radiumhospitalet
South-East	Sigdal	59	Q1 (≤ 68 km)	OUS, Radiumhospitalet	59	Q2 (44–74 km)	OUS, Radiumhospitalet
South-East	Krødsherad	59	Q1 (≤ 68 km)	OUS, Radiumhospitalet	59	Q2 (44–74 km)	OUS, Radiumhospitalet
South-East	Hurdal	60	Q1 (≤ 68 km)	OUS, Radiumhospitalet	47	Q2 (44–74 km)	Sykehuset Innlandet, Gjøvik
South-East	Flesberg	61	Q1 (≤ 68 km)	OUS, Radiumhospitalet	61	Q2 (44–74 km)	OUS, Radiumhospitalet
South-East	Kongsberg	64	Q1 (≤ 68 km)	OUS, Radiumhospitalet	64	Q2 (44–74 km)	OUS, Radiumhospitalet
South-East	Råde	66	Q1 (≤ 68 km)	OUS, Radiumhospitalet	66	Q2 (44–74 km)	OUS, Radiumhospitalet
South-East	Sør-Odal	67	Q1 (≤ 68 km)	OUS, Radiumhospitalet	67	Q2 (44–74 km)	OUS, Radiumhospitalet
South-East	Rakkestad	68	Q1 (≤ 68 km)	OUS, Radiumhospitalet	68	Q2 (44–74 km)	OUS, Radiumhospitalet
South-East	Tønsberg	74	Q2 (69–128 km)	OUS, Radiumhospitalet	74	Q2 (44–74 km)	OUS, Radiumhospitalet
South-East	Marker	75	Q2 (69–128 km)	OUS, Radiumhospitalet	75	Q3 (75–118 km)	OUS, Radiumhospitalet
South-East	Nord-Odal	76	Q2 (69–128 km)	OUS, Radiumhospitalet	65	Q2 (44–74 km)	Sykehuset Innlandet, Gjøvik
South-East	Sarpsborg	77	Q2 (69–128 km)	OUS, Radiumhospitalet	77	Q3 (75–118 km)	OUS, Radiumhospitalet
South-East	Færder	80	Q2 (69–128 km)	OUS, Radiumhospitalet	80	Q3 (75–118 km)	OUS, Radiumhospitalet
South-East	Kongsvinger	80	Q2 (69–128 km)	OUS, Radiumhospitalet	80	Q3 (75–118 km)	OUS, Radiumhospitalet
South-East	Fredrikstad	81	Q2 (69–128 km)	OUS, Radiumhospitalet	81	Q3 (75–118 km)	OUS, Radiumhospitalet
South-East	Eidskog	82	Q2 (69–128 km)	OUS, Radiumhospitalet	82	Q3 (75–118 km)	OUS, Radiumhospitalet
South-East	Østre Toten	83	Q2 (69–128 km)	OUS, Radiumhospitalet	16	Q1 (≤ 43 km)	Sykehuset Innlandet, Gjøvik
South-East	Rollag	85	Q2 (69–128 km)	OUS, Radiumhospitalet	85	Q3 (75–118 km)	OUS, Radiumhospitalet
South-East	Søndre Land	87	Q2 (69–128 km)	OUS, Radiumhospitalet	21	Q1 (≤ 43 km)	Sykehuset Innlandet, Gjøvik
South-East	Flå	87	Q2 (69–128 km)	OUS, Radiumhospitalet	79	Q3 (75–118 km)	Sykehuset Innlandet, Gjøvik
South-East	Vestre Toten	88	Q2 (69–128 km)	OUS, Radiumhospitalet	10	Q1 (≤ 43 km)	Sykehuset Innlandet, Gjøvik
South-East	Notodden	88	Q2 (69–128 km)	OUS, Radiumhospitalet	88	Q3 (75–118 km)	OUS, Radiumhospitalet
South-East	Siljan	91	Q2 (69–128 km)	OUS, Radiumhospitalet	91	Q3 (75–118 km)	OUS, Radiumhospitalet
South-East	Sandefjord	92	Q2 (69–128 km)	OUS, Radiumhospitalet	92	Q3 (75–118 km)	OUS, Radiumhospitalet
South-East	Stange	95	Q2 (69–128 km)	OUS, Radiumhospitalet	28	Q1 (≤ 43 km)	Sykehuset Innlandet, Gjøvik
South-East	Gjøvik	96	Q2 (69–128 km)	OUS, Radiumhospitalet	1	Q1 (≤ 43 km)	Sykehuset Innlandet, Gjøvik
South-East	Grue	97	Q2 (69–128 km)	OUS, Radiumhospitalet	85	Q3 (75–118 km)	Sykehuset Innlandet, Gjøvik
South-East	Hvaler	97	Q2 (69–128 km)	OUS, Radiumhospitalet	97	Q3 (75–118 km)	OUS, Radiumhospitalet
South-East	Aremark	98	Q2 (69–128 km)	OUS, Radiumhospitalet	98	Q3 (75–118 km)	OUS, Radiumhospitalet
South-East	Halden	99	Q2 (69–128 km)	OUS, Radiumhospitalet	99	Q3 (75–118 km)	OUS, Radiumhospitalet
South-East	Hamar	100	Q2 (69–128 km)	OUS, Radiumhospitalet	22	Q1 (≤ 43 km)	Sykehuset Innlandet, Gjøvik
South-East	Skien	101	Q2 (69–128 km)	OUS, Radiumhospitalet	101	Q3 (75–118 km)	OUS, Radiumhospitalet
South-East	Nore og Uvdal	103	Q2 (69–128 km)	OUS, Radiumhospitalet	103	Q3 (75–118 km)	OUS, Radiumhospitalet
South-East	Larvik	104	Q2 (69–128 km)	OUS, Radiumhospitalet	104	Q3 (75–118 km)	OUS, Radiumhospitalet
South-East	Nordre Land	106	Q2 (69–128 km)	OUS, Radiumhospitalet	33	Q1 (≤ 43 km)	Sykehuset Innlandet, Gjøvik
South-East	Løten	106	Q2 (69–128 km)	OUS, Radiumhospitalet	36	Q1 (≤ 43 km)	Sykehuset Innlandet, Gjøvik
South-East	Midt-Telemark	106	Q2 (69–128 km)	OUS, Radiumhospitalet	106	Q3 (75–118 km)	OUS, Radiumhospitalet
South-East	Åsnes	107	Q2 (69–128 km)	OUS, Radiumhospitalet	76	Q3 (75–118 km)	Sykehuset Innlandet, Gjøvik
South-East	Porsgrunn	107	Q2 (69–128 km)	OUS, Radiumhospitalet	107	Q3 (75–118 km)	OUS, Radiumhospitalet
South-East	Hjartdal	107	Q2 (69–128 km)	OUS, Radiumhospitalet	107	Q3 (75–118 km)	OUS, Radiumhospitalet
South-East	Ringsaker	108	Q2 (69–128 km)	OUS, Radiumhospitalet	16	Q1 (≤ 43 km)	Sykehuset Innlandet, Gjøvik
South-East	Nome	108	Q2 (69–128 km)	OUS, Radiumhospitalet	108	Q3 (75–118 km)	OUS, Radiumhospitalet
South-East	Sør-Aurdal	110	Q2 (69–128 km)	OUS, Radiumhospitalet	58	Q2 (44–74 km)	Sykehuset Innlandet, Gjøvik
South-East	Nesbyen	112	Q2 (69–128 km)	OUS, Radiumhospitalet	89	Q3 (75–118 km)	Sykehuset Innlandet, Gjøvik
South-East	Tinn	113	Q2 (69–128 km)	OUS, Radiumhospitalet	113	Q3 (75–118 km)	OUS, Radiumhospitalet
South-East	Bamble	114	Q2 (69–128 km)	OUS, Radiumhospitalet	114	Q3 (75–118 km)	OUS, Radiumhospitalet
South-East	Elverum	118	Q2 (69–128 km)	OUS, Radiumhospitalet	50	Q2 (44–74 km)	Sykehuset Innlandet, Gjøvik
South-East	Etnedal	124	Q2 (69–128 km)	OUS, Radiumhospitalet	59	Q2 (44–74 km)	Sykehuset Innlandet, Gjøvik
South-East	Seljord	125	Q2 (69–128 km)	OUS, Radiumhospitalet	125	Q4 (119–468 km)	OUS, Radiumhospitalet
South-East	Gol	128	Q2 (69–128 km)	OUS, Radiumhospitalet	95	Q3 (75–118 km)	Sykehuset Innlandet, Gjøvik
South-East	Drangedal	130	Q3 (129–211 km)	OUS, Radiumhospitalet	121	Q4 (119–468 km)	Sørlandet Sykehus, Kristiansand
South-East	Lillehammer	133	Q3 (129–211 km)	OUS, Radiumhospitalet	37	Q1 (≤ 43 km)	Sykehuset Innlandet, Gjøvik
South-East	Kviteseid	136	Q3 (129–211 km)	OUS, Radiumhospitalet	136	Q4 (119–468 km)	OUS, Radiumhospitalet
South-East	Kragerø	138	Q3 (129–211 km)	OUS, Radiumhospitalet	114	Q3 (75–118 km)	Sørlandet Sykehus, Kristiansand
South-East	Åmot	140	Q3 (129–211 km)	OUS, Radiumhospitalet	52	Q2 (44–74 km)	Sykehuset Innlandet, Gjøvik
South-East	Nord-Aurdal	140	Q3 (129–211 km)	OUS, Radiumhospitalet	79	Q3 (75–118 km)	Sykehuset Innlandet, Gjøvik
South-East	Ål	141	Q3 (129–211 km)	OUS, Radiumhospitalet	118	Q3 (75–118 km)	Sykehuset Innlandet, Gjøvik
South-East	Gausdal	147	Q3 (129–211 km)	OUS, Radiumhospitalet	54	Q2 (44–74 km)	Sykehuset Innlandet, Gjøvik
South-East	Øyer	149	Q3 (129–211 km)	OUS, Radiumhospitalet	54	Q2 (44–74 km)	Sykehuset Innlandet, Gjøvik
South-East	Gjerstad	151	Q3 (129–211 km)	OUS, Radiumhospitalet	99	Q3 (75–118 km)	Sørlandet Sykehus, Kristiansand
South-East	Hol	151	Q3 (129–211 km)	OUS, Radiumhospitalet	138	Q4 (119–468 km)	Sykehuset Innlandet, Gjøvik
South-East	Vinje	154	Q3 (129–211 km)	OUS, Radiumhospitalet	154	Q4 (119–468 km)	OUS, Radiumhospitalet
South-East	Vestre Slidre	156	Q3 (129–211 km)	OUS, Radiumhospitalet	95	Q3 (75–118 km)	Sykehuset Innlandet, Gjøvik
South-East	Hemsedal	156	Q3 (129–211 km)	OUS, Radiumhospitalet	116	Q3 (75–118 km)	Sykehuset Innlandet, Gjøvik
South-East	Risør	158	Q3 (129–211 km)	OUS, Radiumhospitalet	95	Q3 (75–118 km)	Sørlandet Sykehus, Kristiansand
South-East	Nissedal	158	Q3 (129–211 km)	OUS, Radiumhospitalet	101	Q3 (75–118 km)	Sørlandet Sykehus, Kristiansand
South-East	Øystre Slidre	159	Q3 (129–211 km)	OUS, Radiumhospitalet	93	Q3 (75–118 km)	Sykehuset Innlandet, Gjøvik
South-East	Tokke	159	Q3 (129–211 km)	OUS, Radiumhospitalet	143	Q4 (119–468 km)	Sørlandet Sykehus, Kristiansand
South-East	Vegårshei	167	Q3 (129–211 km)	OUS, Radiumhospitalet	83	Q3 (75–118 km)	Sørlandet Sykehus, Kristiansand
South-East	Fyresdal	167	Q3 (129–211 km)	OUS, Radiumhospitalet	114	Q3 (75–118 km)	Sørlandet Sykehus, Kristiansand
South-East	Vang	175	Q3 (129–211 km)	OUS, Radiumhospitalet	118	Q3 (75–118 km)	Sykehuset Innlandet, Gjøvik
South-East	Tvedestrand	176	Q3 (129–211 km)	OUS, Radiumhospitalet	75	Q3 (75–118 km)	Sørlandet Sykehus, Kristiansand
South-East	Trysil	177	Q3 (129–211 km)	OUS, Radiumhospitalet	103	Q3 (75–118 km)	Sykehuset Innlandet, Gjøvik
South-East	Åmli	180	Q3 (129–211 km)	OUS, Radiumhospitalet	73	Q2 (44–74 km)	Sørlandet Sykehus, Kristiansand
South-East	Ringebu	180	Q3 (129–211 km)	OUS, Radiumhospitalet	85	Q3 (75–118 km)	Sykehuset Innlandet, Gjøvik
South-East	Stor-Elvdal	184	Q3 (129–211 km)	OUS, Radiumhospitalet	88	Q3 (75–118 km)	Sykehuset Innlandet, Gjøvik
South-East	Sør-Fron	185	Q3 (129–211 km)	OUS, Radiumhospitalet	93	Q3 (75–118 km)	Sykehuset Innlandet, Gjøvik
South-East	Bykle	190	Q3 (129–211 km)	OUS, Radiumhospitalet	159	Q4 (119–468 km)	Sørlandet Sykehus, Kristiansand
South-East	Nord-Fron	193	Q3 (129–211 km)	OUS, Radiumhospitalet	103	Q3 (75–118 km)	Sykehuset Innlandet, Gjøvik
South-East	Valle	194	Q3 (129–211 km)	OUS, Radiumhospitalet	119	Q4 (119–468 km)	Sørlandet Sykehus, Kristiansand
South-East	Arendal	196	Q3 (129–211 km)	OUS, Radiumhospitalet	57	Q2 (44–74 km)	Sørlandet Sykehus, Kristiansand
South-East	Froland	197	Q3 (129–211 km)	OUS, Radiumhospitalet	54	Q2 (44–74 km)	Sørlandet Sykehus, Kristiansand
South-East	Bygland	205	Q3 (129–211 km)	OUS, Radiumhospitalet	71	Q2 (44–74 km)	Sørlandet Sykehus, Kristiansand
South-East	Rendalen	209	Q3 (129–211 km)	OUS, Radiumhospitalet	113	Q3 (75–118 km)	Sykehuset Innlandet, Gjøvik
South-East	Grimstad	213	Q4 (212–586 km)	OUS, Radiumhospitalet	41	Q1 (≤ 43 km)	Sørlandet Sykehus, Kristiansand
South-East	Sel	215	Q4 (212–586 km)	OUS, Radiumhospitalet	126	Q4 (119–468 km)	Sykehuset Innlandet, Gjøvik
South-East	Evje og Hornnes	221	Q4 (212–586 km)	OUS, Radiumhospitalet	49	Q2 (44–74 km)	Sørlandet Sykehus, Kristiansand
South-East	Birkenes	226	Q4 (212–586 km)	OUS, Radiumhospitalet	24	Q1 (≤ 43 km)	Sørlandet Sykehus, Kristiansand
South-East	Engerdal	226	Q4 (212–586 km)	OUS, Radiumhospitalet	136	Q4 (119–468 km)	Sykehuset Innlandet, Gjøvik
South-East	Iveland	227	Q4 (212–586 km)	OUS, Radiumhospitalet	33	Q1 (≤ 43 km)	Sørlandet Sykehus, Kristiansand
South-East	Lillesand	229	Q4 (212–586 km)	OUS, Radiumhospitalet	24	Q1 (≤ 43 km)	Sørlandet Sykehus, Kristiansand
South-East	Vågå	233	Q4 (212–586 km)	OUS, Radiumhospitalet	147	Q4 (119–468 km)	Sykehuset Innlandet, Gjøvik
South-East	Åseral	236	Q4 (212–586 km)	OUS, Radiumhospitalet	60	Q2 (44–74 km)	Sørlandet Sykehus, Kristiansand
South-East	Lom	241	Q4 (212–586 km)	OUS, Radiumhospitalet	161	Q4 (119–468 km)	Sykehuset Innlandet, Gjøvik
South-East	Vennesla	242	Q4 (212–586 km)	OUS, Radiumhospitalet	11	Q1 (≤ 43 km)	Sørlandet Sykehus, Kristiansand
South-East	Alvdal	244	Q4 (212–586 km)	OUS, Radiumhospitalet	146	Q4 (119–468 km)	Sykehuset Innlandet, Gjøvik
South-East	Folldal	248	Q4 (212–586 km)	OUS, Radiumhospitalet	153	Q4 (119–468 km)	Sykehuset Innlandet, Gjøvik
South-East	Kristiansand	251	Q4 (212–586 km)	OUS, Radiumhospitalet	2	Q1 (≤ 43 km)	Sørlandet Sykehus, Kristiansand
South-East	Dovre	253	Q4 (212–586 km)	OUS, Radiumhospitalet	164	Q4 (119–468 km)	Sykehuset Innlandet, Gjøvik
South-East	Skjåk	253	Q4 (212–586 km)	OUS, Radiumhospitalet	176	Q4 (119–468 km)	Sykehuset Innlandet, Gjøvik
South-East	Hægebostad	255	Q4 (212–586 km)	OUS, Radiumhospitalet	55	Q2 (44–74 km)	Sørlandet Sykehus, Kristiansand
South-East	Tynset	261	Q4 (212–586 km)	OUS, Radiumhospitalet	164	Q4 (119–468 km)	Sykehuset Innlandet, Gjøvik
South-East	Sirdal	265	Q4 (212–586 km)	OUS, Radiumhospitalet	93	Q3 (75–118 km)	Sørlandet Sykehus, Kristiansand
South-East	Lesja	265	Q4 (212–586 km)	OUS, Radiumhospitalet	179	Q4 (119–468 km)	Sykehuset Innlandet, Gjøvik
South-East	Kvinesdal	277	Q4 (212–586 km)	OUS, Radiumhospitalet	61	Q2 (44–74 km)	Sørlandet Sykehus, Kristiansand
South-East	Tolga	277	Q4 (212–586 km)	OUS, Radiumhospitalet	180	Q4 (119–468 km)	Sykehuset Innlandet, Gjøvik
South-East	Lindesnes	280	Q4 (212–586 km)	OUS, Radiumhospitalet	35	Q1 (≤ 43 km)	Sørlandet Sykehus, Kristiansand
South-East	Lyngdal	287	Q4 (212–586 km)	OUS, Radiumhospitalet	55	Q2 (44–74 km)	Sørlandet Sykehus, Kristiansand
South-East	Os	287	Q4 (212–586 km)	OUS, Radiumhospitalet	191	Q4 (119–468 km)	Sykehuset Innlandet, Gjøvik
South-East	Flekkefjord	292	Q4 (212–586 km)	OUS, Radiumhospitalet	79	Q3 (75–118 km)	Sørlandet Sykehus, Kristiansand
South-East	Farsund	304	Q4 (212–586 km)	OUS, Radiumhospitalet	74	Q2 (44–74 km)	Sørlandet Sykehus, Kristiansand
West	Bergen	1	Q1 (≤ 68 km)	Haukeland universitetssjukehus	1	Q1 (≤ 43 km)	Haukeland universitetssjukehus
West	Askøy	11	Q1 (≤ 68 km)	Haukeland universitetssjukehus	11	Q1 (≤ 43 km)	Haukeland universitetssjukehus
West	Øygarden	15	Q1 (≤ 68 km)	Haukeland universitetssjukehus	15	Q1 (≤ 43 km)	Haukeland universitetssjukehus
West	Osterøy	16	Q1 (≤ 68 km)	Haukeland universitetssjukehus	16	Q1 (≤ 43 km)	Haukeland universitetssjukehus
West	Bjørnafjorden	21	Q1 (≤ 68 km)	Haukeland universitetssjukehus	21	Q1 (≤ 43 km)	Haukeland universitetssjukehus
West	Samnanger	23	Q1 (≤ 68 km)	Haukeland universitetssjukehus	23	Q1 (≤ 43 km)	Haukeland universitetssjukehus
West	Alver	24	Q1 (≤ 68 km)	Haukeland universitetssjukehus	24	Q1 (≤ 43 km)	Haukeland universitetssjukehus
West	Vaksdal	29	Q1 (≤ 68 km)	Haukeland universitetssjukehus	29	Q1 (≤ 43 km)	Haukeland universitetssjukehus
West	Austevoll	38	Q1 (≤ 68 km)	Haukeland universitetssjukehus	38	Q1 (≤ 43 km)	Haukeland universitetssjukehus
West	Tysnes	42	Q1 (≤ 68 km)	Haukeland universitetssjukehus	42	Q1 (≤ 43 km)	Haukeland universitetssjukehus
West	Kvam	45	Q1 (≤ 68 km)	Haukeland universitetssjukehus	45	Q2 (44–74 km)	Haukeland universitetssjukehus
West	Masfjorden	49	Q1 (≤ 68 km)	Haukeland universitetssjukehus	49	Q2 (44–74 km)	Haukeland universitetssjukehus
West	Austrheim	51	Q1 (≤ 68 km)	Haukeland universitetssjukehus	51	Q2 (44–74 km)	Haukeland universitetssjukehus
West	Fitjar	51	Q1 (≤ 68 km)	Haukeland universitetssjukehus	51	Q2 (44–74 km)	Haukeland universitetssjukehus
West	Modalen	56	Q1 (≤ 68 km)	Haukeland universitetssjukehus	56	Q2 (44–74 km)	Haukeland universitetssjukehus
West	Fedje	57	Q1 (≤ 68 km)	Haukeland universitetssjukehus	57	Q2 (44–74 km)	Haukeland universitetssjukehus
West	Kvinnherad	61	Q1 (≤ 68 km)	Haukeland universitetssjukehus	61	Q2 (44–74 km)	Haukeland universitetssjukehus
West	Stord	66	Q1 (≤ 68 km)	Haukeland universitetssjukehus	66	Q2 (44–74 km)	Haukeland universitetssjukehus
West	Voss	66	Q1 (≤ 68 km)	Haukeland universitetssjukehus	66	Q2 (44–74 km)	Haukeland universitetssjukehus
West	Bømlo	68	Q1 (≤ 68 km)	Haukeland universitetssjukehus	68	Q2 (44–74 km)	Haukeland universitetssjukehus
West	Gulen	69	Q2 (69–128 km)	Haukeland universitetssjukehus	69	Q2 (44–74 km)	Haukeland universitetssjukehus
West	Ullensvang	74	Q2 (69–128 km)	Haukeland universitetssjukehus	74	Q2 (44–74 km)	Haukeland universitetssjukehus
West	Solund	83	Q2 (69–128 km)	Haukeland universitetssjukehus	83	Q3 (75–118 km)	Haukeland universitetssjukehus
West	Etne	85	Q2 (69–128 km)	Haukeland universitetssjukehus	81	Q3 (75–118 km)	Stavanger universitetssjukehus
West	Hyllestad	89	Q2 (69–128 km)	Haukeland universitetssjukehus	89	Q3 (75–118 km)	Haukeland universitetssjukehus
West	Ulvik	89	Q2 (69–128 km)	Haukeland universitetssjukehus	89	Q3 (75–118 km)	Haukeland universitetssjukehus
West	Sveio	92	Q2 (69–128 km)	Haukeland universitetssjukehus	70	Q2 (44–74 km)	Stavanger universitetssjukehus
West	Vindafjord	94	Q2 (69–128 km)	Haukeland universitetssjukehus	68	Q2 (44–74 km)	Stavanger universitetssjukehus
West	Eidfjord	95	Q2 (69–128 km)	Haukeland universitetssjukehus	95	Q3 (75–118 km)	Haukeland universitetssjukehus
West	Sauda	98	Q2 (69–128 km)	Haukeland universitetssjukehus	86	Q3 (75–118 km)	Stavanger universitetssjukehus
West	Høyanger	101	Q2 (69–128 km)	Haukeland universitetssjukehus	101	Q3 (75–118 km)	Haukeland universitetssjukehus
West	Vik	104	Q2 (69–128 km)	Haukeland universitetssjukehus	104	Q3 (75–118 km)	Haukeland universitetssjukehus
West	Tysvær	107	Q2 (69–128 km)	Haukeland universitetssjukehus	55	Q2 (44–74 km)	Stavanger universitetssjukehus
West	Haugesund	107	Q2 (69–128 km)	Haukeland universitetssjukehus	57	Q2 (44–74 km)	Stavanger universitetssjukehus
West	Askvoll	110	Q2 (69–128 km)	Haukeland universitetssjukehus	110	Q3 (75–118 km)	Haukeland universitetssjukehus
West	Fjaler	110	Q2 (69–128 km)	Haukeland universitetssjukehus	110	Q3 (75–118 km)	Haukeland universitetssjukehus
West	Suldal	113	Q2 (69–128 km)	Haukeland universitetssjukehus	67	Q2 (44–74 km)	Stavanger universitetssjukehus
West	Aurland	117	Q2 (69–128 km)	Haukeland universitetssjukehus	117	Q3 (75–118 km)	Haukeland universitetssjukehus
West	Karmøy	121	Q2 (69–128 km)	Haukeland universitetssjukehus	46	Q2 (44–74 km)	Stavanger universitetssjukehus
West	Utsira	122	Q2 (69–128 km)	Haukeland universitetssjukehus	62	Q2 (44–74 km)	Stavanger universitetssjukehus
West	Sunnfjord	124	Q2 (69–128 km)	Haukeland universitetssjukehus	124	Q4 (119–468 km)	Haukeland universitetssjukehus
West	Bokn	129	Q3 (129–211 km)	Haukeland universitetssjukehus	34	Q1 (≤ 43 km)	Stavanger universitetssjukehus
West	Sogndal	134	Q3 (129–211 km)	Haukeland universitetssjukehus	134	Q4 (119–468 km)	Haukeland universitetssjukehus
West	Hjelmeland	135	Q3 (129–211 km)	Haukeland universitetssjukehus	40	Q1 (≤ 43 km)	Stavanger universitetssjukehus
West	Kinn	138	Q3 (129–211 km)	Haukeland universitetssjukehus	138	Q4 (119–468 km)	Haukeland universitetssjukehus
West	Lærdal	143	Q3 (129–211 km)	Haukeland universitetssjukehus	143	Q4 (119–468 km)	Haukeland universitetssjukehus
West	Kvitsøy	146	Q3 (129–211 km)	Haukeland universitetssjukehus	22	Q1 (≤ 43 km)	Stavanger universitetssjukehus
West	Randaberg	154	Q3 (129–211 km)	Haukeland universitetssjukehus	8	Q1 (≤ 43 km)	Stavanger universitetssjukehus
West	Strand	155	Q3 (129–211 km)	Haukeland universitetssjukehus	19	Q1 (≤ 43 km)	Stavanger universitetssjukehus
West	Bremanger	155	Q3 (129–211 km)	Haukeland universitetssjukehus	155	Q4 (119–468 km)	Haukeland universitetssjukehus
West	Luster	156	Q3 (129–211 km)	Haukeland universitetssjukehus	156	Q4 (119–468 km)	Haukeland universitetssjukehus
West	Stavanger	159	Q3 (129–211 km)	Haukeland universitetssjukehus	1	Q1 (≤ 43 km)	Stavanger universitetssjukehus
West	Gloppen	163	Q3 (129–211 km)	Haukeland universitetssjukehus	163	Q4 (119–468 km)	Haukeland universitetssjukehus
West	Sola	166	Q3 (129–211 km)	Haukeland universitetssjukehus	8	Q1 (≤ 43 km)	Stavanger universitetssjukehus
West	Årdal	168	Q3 (129–211 km)	Haukeland universitetssjukehus	168	Q4 (119–468 km)	Haukeland universitetssjukehus
West	Sandnes	171	Q3 (129–211 km)	Haukeland universitetssjukehus	11	Q1 (≤ 43 km)	Stavanger universitetssjukehus
West	Stad	175	Q3 (129–211 km)	Haukeland universitetssjukehus	175	Q4 (119–468 km)	Haukeland universitetssjukehus
West	Klepp	179	Q3 (129–211 km)	Haukeland universitetssjukehus	21	Q1 (≤ 43 km)	Stavanger universitetssjukehus
West	Gjesdal	181	Q3 (129–211 km)	Haukeland universitetssjukehus	22	Q1 (≤ 43 km)	Stavanger universitetssjukehus
West	Time	184	Q3 (129–211 km)	Haukeland universitetssjukehus	25	Q1 (≤ 43 km)	Stavanger universitetssjukehus
West	Stryn	185	Q3 (129–211 km)	Haukeland universitetssjukehus	185	Q4 (119–468 km)	Haukeland universitetssjukehus
West	Hå	195	Q3 (129–211 km)	Haukeland universitetssjukehus	36	Q1 (≤ 43 km)	Stavanger universitetssjukehus
West	Bjerkreim	198	Q3 (129–211 km)	Haukeland universitetssjukehus	41	Q1 (≤ 43 km)	Stavanger universitetssjukehus
West	Eigersund	217	Q4 (212–586 km)	Haukeland universitetssjukehus	58	Q2 (44–74 km)	Stavanger universitetssjukehus
West	Lund	224	Q4 (212–586 km)	Haukeland universitetssjukehus	73	Q2 (44–74 km)	Stavanger universitetssjukehus
West	Sokndal	232	Q4 (212–586 km)	Haukeland universitetssjukehus	75	Q3 (75–118 km)	Stavanger universitetssjukehus
Mid-Norway	Trondheim	2	Q1 (≤ 68 km)	St. Olavs hospital	2	Q1 (≤ 43 km)	St. Olavs hospital
Mid-Norway	Malvik	15	Q1 (≤ 68 km)	St. Olavs hospital	15	Q1 (≤ 43 km)	St. Olavs hospital
Mid-Norway	Skaun	19	Q1 (≤ 68 km)	St. Olavs hospital	19	Q1 (≤ 43 km)	St. Olavs hospital
Mid-Norway	Melhus	21	Q1 (≤ 68 km)	St. Olavs hospital	21	Q1 (≤ 43 km)	St. Olavs hospital
Mid-Norway	Indre Fosen	26	Q1 (≤ 68 km)	St. Olavs hospital	26	Q1 (≤ 43 km)	St. Olavs hospital
Mid-Norway	Frosta	26	Q1 (≤ 68 km)	St. Olavs hospital	26	Q1 (≤ 43 km)	St. Olavs hospital
Mid-Norway	Stjørdal	28	Q1 (≤ 68 km)	St. Olavs hospital	28	Q1 (≤ 43 km)	St. Olavs hospital
Mid-Norway	Orkland	33	Q1 (≤ 68 km)	St. Olavs hospital	33	Q1 (≤ 43 km)	St. Olavs hospital
Mid-Norway	Selbu	39	Q1 (≤ 68 km)	St. Olavs hospital	39	Q1 (≤ 43 km)	St. Olavs hospital
Mid-Norway	Midtre Gauldal	44	Q1 (≤ 68 km)	St. Olavs hospital	44	Q2 (44–74 km)	St. Olavs hospital
Mid-Norway	Ørland	49	Q1 (≤ 68 km)	St. Olavs hospital	49	Q2 (44–74 km)	St. Olavs hospital
Mid-Norway	Levanger	58	Q1 (≤ 68 km)	St. Olavs hospital	58	Q2 (44–74 km)	St. Olavs hospital
Mid-Norway	Åfjord	64	Q1 (≤ 68 km)	St. Olavs hospital	64	Q2 (44–74 km)	St. Olavs hospital
Mid-Norway	Inderøy	66	Q1 (≤ 68 km)	St. Olavs hospital	66	Q2 (44–74 km)	St. Olavs hospital
Mid-Norway	Meråker	68	Q1 (≤ 68 km)	St. Olavs hospital	68	Q2 (44–74 km)	St. Olavs hospital
Mid-Norway	Heim	68	Q1 (≤ 68 km)	St. Olavs hospital	68	Q2 (44–74 km)	St. Olavs hospital
Mid-Norway	Verdal	69	Q2 (69–128 km)	St. Olavs hospital	69	Q2 (44–74 km)	St. Olavs hospital
Mid-Norway	Rennebu	69	Q2 (69–128 km)	St. Olavs hospital	69	Q2 (44–74 km)	St. Olavs hospital
Mid-Norway	Rindal	72	Q2 (69–128 km)	St. Olavs hospital	72	Q2 (44–74 km)	St. Olavs hospital
Mid-Norway	Hitra	73	Q2 (69–128 km)	St. Olavs hospital	73	Q2 (44–74 km)	St. Olavs hospital
Mid-Norway	Tydal	76	Q2 (69–128 km)	St. Olavs hospital	76	Q3 (75–118 km)	St. Olavs hospital
Mid-Norway	Holtålen	79	Q2 (69–128 km)	St. Olavs hospital	79	Q3 (75–118 km)	St. Olavs hospital
Mid-Norway	Frøya	85	Q2 (69–128 km)	St. Olavs hospital	85	Q3 (75–118 km)	St. Olavs hospital
Mid-Norway	Steinkjer	86	Q2 (69–128 km)	St. Olavs hospital	86	Q3 (75–118 km)	St. Olavs hospital
Mid-Norway	Aure	94	Q2 (69–128 km)	St. Olavs hospital	94	Q3 (75–118 km)	St. Olavs hospital
Mid-Norway	Osen	98	Q2 (69–128 km)	St. Olavs hospital	98	Q3 (75–118 km)	St. Olavs hospital
Mid-Norway	Surnadal	99	Q2 (69–128 km)	St. Olavs hospital	99	Q3 (75–118 km)	St. Olavs hospital
Mid-Norway	Oppdal	99	Q2 (69–128 km)	St. Olavs hospital	99	Q3 (75–118 km)	St. Olavs hospital
Mid-Norway	Røros	107	Q2 (69–128 km)	St. Olavs hospital	107	Q3 (75–118 km)	St. Olavs hospital
Mid-Norway	Smøla	116	Q2 (69–128 km)	St. Olavs hospital	116	Q3 (75–118 km)	St. Olavs hospital
Mid-Norway	Flatanger	123	Q2 (69–128 km)	St. Olavs hospital	123	Q4 (119–468 km)	St. Olavs hospital
Mid-Norway	Tingvoll	124	Q2 (69–128 km)	St. Olavs hospital	109	Q3 (75–118 km)	Helse Møre og Romsdal, Ålesund
Mid-Norway	Sunndal	124	Q2 (69–128 km)	St. Olavs hospital	118	Q3 (75–118 km)	Helse Møre og Romsdal, Ålesund
Mid-Norway	Namsos	129	Q3 (129–211 km)	St. Olavs hospital	129	Q4 (119–468 km)	St. Olavs hospital
Mid-Norway	Snåsa	134	Q3 (129–211 km)	St. Olavs hospital	134	Q4 (119–468 km)	St. Olavs hospital
Mid-Norway	Kristiansund	137	Q3 (129–211 km)	St. Olavs hospital	103	Q3 (75–118 km)	Helse Møre og Romsdal, Ålesund
Mid-Norway	Overhalla	141	Q3 (129–211 km)	St. Olavs hospital	141	Q4 (119–468 km)	St. Olavs hospital
Mid-Norway	Gjemnes	144	Q3 (129–211 km)	St. Olavs hospital	90	Q3 (75–118 km)	Helse Møre og Romsdal, Ålesund
Mid-Norway	Averøy	149	Q3 (129–211 km)	St. Olavs hospital	89	Q3 (75–118 km)	Helse Møre og Romsdal, Ålesund
Mid-Norway	Grong	150	Q3 (129–211 km)	St. Olavs hospital	150	Q4 (119–468 km)	St. Olavs hospital
Mid-Norway	Høylandet	164	Q3 (129–211 km)	St. Olavs hospital	164	Q4 (119–468 km)	St. Olavs hospital
Mid-Norway	Nærøysund	166	Q3 (129–211 km)	St. Olavs hospital	166	Q4 (119–468 km)	St. Olavs hospital
Mid-Norway	Rauma	167	Q3 (129–211 km)	St. Olavs hospital	72	Q2 (44–74 km)	Helse Møre og Romsdal, Ålesund
Mid-Norway	Hustadvika	173	Q3 (129–211 km)	St. Olavs hospital	63	Q2 (44–74 km)	Helse Møre og Romsdal, Ålesund
Mid-Norway	Molde	177	Q3 (129–211 km)	St. Olavs hospital	56	Q2 (44–74 km)	Helse Møre og Romsdal, Ålesund
Mid-Norway	Vestnes	189	Q3 (129–211 km)	St. Olavs hospital	44	Q2 (44–74 km)	Helse Møre og Romsdal, Ålesund
Mid-Norway	Aukra	189	Q3 (129–211 km)	St. Olavs hospital	48	Q2 (44–74 km)	Helse Møre og Romsdal, Ålesund
Mid-Norway	Lierne	196	Q3 (129–211 km)	St. Olavs hospital	196	Q4 (119–468 km)	St. Olavs hospital
Mid-Norway	Leka	197	Q3 (129–211 km)	St. Olavs hospital	197	Q4 (119–468 km)	St. Olavs hospital
Mid-Norway	Fjord	203	Q3 (129–211 km)	St. Olavs hospital	52	Q2 (44–74 km)	Helse Møre og Romsdal, Ålesund
Mid-Norway	Namsskogan	212	Q4 (212–586 km)	St. Olavs hospital	212	Q4 (119–468 km)	St. Olavs hospital
Mid-Norway	Stranda	215	Q4 (212–586 km)	St. Olavs hospital	37	Q1 (≤ 43 km)	Helse Møre og Romsdal, Ålesund
Mid-Norway	Sykkylven	225	Q4 (212–586 km)	St. Olavs hospital	16	Q1 (≤ 43 km)	Helse Møre og Romsdal, Ålesund
Mid-Norway	Røyrvik	225	Q4 (212–586 km)	St. Olavs hospital	225	Q4 (119–468 km)	St. Olavs hospital
Mid-Norway	Ålesund	232	Q4 (212–586 km)	St. Olavs hospital	1	Q1 (≤ 43 km)	Helse Møre og Romsdal, Ålesund
Mid-Norway	Sula	238	Q4 (212–586 km)	St. Olavs hospital	5	Q1 (≤ 43 km)	Helse Møre og Romsdal, Ålesund
Mid-Norway	Giske	240	Q4 (212–586 km)	St. Olavs hospital	11	Q1 (≤ 43 km)	Helse Møre og Romsdal, Ålesund
Mid-Norway	Hareid	251	Q4 (212–586 km)	St. Olavs hospital	18	Q1 (≤ 43 km)	Helse Møre og Romsdal, Ålesund
Mid-Norway	Ørsta	256	Q4 (212–586 km)	St. Olavs hospital	31	Q1 (≤ 43 km)	Helse Møre og Romsdal, Ålesund
Mid-Norway	Ulstein	260	Q4 (212–586 km)	St. Olavs hospital	27	Q1 (≤ 43 km)	Helse Møre og Romsdal, Ålesund
Mid-Norway	Volda	261	Q4 (212–586 km)	St. Olavs hospital	37	Q1 (≤ 43 km)	Helse Møre og Romsdal, Ålesund
Mid-Norway	Sande	280	Q4 (212–586 km)	St. Olavs hospital	47	Q2 (44–74 km)	Helse Møre og Romsdal, Ålesund
Mid-Norway	Vanylven	287	Q4 (212–586 km)	St. Olavs hospital	57	Q2 (44–74 km)	Helse Møre og Romsdal, Ålesund
North	Tromsø	3	Q1 (≤ 68 km)	UNN, Tromsø	3	Q1 (≤ 43 km)	UNN, Tromsø
North	Karlsøy	40	Q1 (≤ 68 km)	UNN, Tromsø	40	Q1 (≤ 43 km)	UNN, Tromsø
North	Lyngen	49	Q1 (≤ 68 km)	UNN, Tromsø	49	Q2 (44–74 km)	UNN, Tromsø
North	Balsfjord	50	Q1 (≤ 68 km)	UNN, Tromsø	50	Q2 (44–74 km)	UNN, Tromsø
North	Storfjord	57	Q1 (≤ 68 km)	UNN, Tromsø	57	Q2 (44–74 km)	UNN, Tromsø
North	Gáivuotna	63	Q1 (≤ 68 km)	UNN, Tromsø	63	Q2 (44–74 km)	UNN, Tromsø
North	Senja	64	Q1 (≤ 68 km)	UNN, Tromsø	64	Q2 (44–74 km)	UNN, Tromsø
North	Målselv	69	Q2 (69–128 km)	UNN, Tromsø	69	Q2 (44–74 km)	UNN, Tromsø
North	Sørreisa	69	Q2 (69–128 km)	UNN, Tromsø	69	Q2 (44–74 km)	UNN, Tromsø
North	Nordreisa	80	Q2 (69–128 km)	UNN, Tromsø	80	Q3 (75–118 km)	UNN, Tromsø
North	Dyrøy	84	Q2 (69–128 km)	UNN, Tromsø	84	Q3 (75–118 km)	UNN, Tromsø
North	Skjervøy	85	Q2 (69–128 km)	UNN, Tromsø	85	Q3 (75–118 km)	UNN, Tromsø
North	Bardu	95	Q2 (69–128 km)	UNN, Tromsø	95	Q3 (75–118 km)	UNN, Tromsø
North	Salangen	101	Q2 (69–128 km)	UNN, Tromsø	101	Q3 (75–118 km)	UNN, Tromsø
North	Lavangen	115	Q2 (69–128 km)	UNN, Tromsø	115	Q3 (75–118 km)	UNN, Tromsø
North	Kvænangen	121	Q2 (69–128 km)	UNN, Tromsø	121	Q4 (119–468 km)	UNN, Tromsø
North	Andøy	121	Q2 (69–128 km)	UNN, Tromsø	121	Q4 (119–468 km)	UNN, Tromsø
North	Ibestad	124	Q2 (69–128 km)	UNN, Tromsø	124	Q4 (119–468 km)	UNN, Tromsø
North	Gratangen	125	Q2 (69–128 km)	UNN, Tromsø	125	Q4 (119–468 km)	UNN, Tromsø
North	Harstad	139	Q3 (129–211 km)	UNN, Tromsø	139	Q4 (119–468 km)	UNN, Tromsø
North	Loppa	143	Q3 (129–211 km)	UNN, Tromsø	143	Q4 (119–468 km)	UNN, Tromsø
North	Hasvik	150	Q3 (129–211 km)	UNN, Tromsø	150	Q4 (119–468 km)	UNN, Tromsø
North	Kvæfjord	150	Q3 (129–211 km)	UNN, Tromsø	150	Q4 (119–468 km)	UNN, Tromsø
North	Narvik	152	Q3 (129–211 km)	UNN, Tromsø	152	Q4 (119–468 km)	UNN, Tromsø
North	Tjeldsund	155	Q3 (129–211 km)	UNN, Tromsø	155	Q4 (119–468 km)	UNN, Tromsø
North	Evenes	155	Q3 (129–211 km)	UNN, Tromsø	155	Q4 (119–468 km)	UNN, Tromsø
North	Alta	168	Q3 (129–211 km)	UNN, Tromsø	168	Q4 (119–468 km)	UNN, Tromsø
North	Kautokeino	176	Q3 (129–211 km)	UNN, Tromsø	176	Q4 (119–468 km)	UNN, Tromsø
North	Øksnes	176	Q3 (129–211 km)	UNN, Tromsø	176	Q4 (119–468 km)	UNN, Tromsø
North	Sortland	180	Q3 (129–211 km)	UNN, Tromsø	163	Q4 (119–468 km)	Nordlandssykehuset, Bodø
North	Lødingen	187	Q3 (129–211 km)	UNN, Tromsø	141	Q4 (119–468 km)	Nordlandssykehuset, Bodø
North	Hadsel	205	Q3 (129–211 km)	UNN, Tromsø	145	Q4 (119–468 km)	Nordlandssykehuset, Bodø
North	Hammerfest	209	Q3 (129–211 km)	UNN, Tromsø	209	Q4 (119–468 km)	UNN, Tromsø
North	Bø	211	Q3 (129–211 km)	UNN, Tromsø	156	Q4 (119–468 km)	Nordlandssykehuset, Bodø
North	Hamarøy	218	Q4 (212–586 km)	UNN, Tromsø	109	Q3 (75–118 km)	Nordlandssykehuset, Bodø
North	Porsanger	233	Q4 (212–586 km)	UNN, Tromsø	233	Q4 (119–468 km)	UNN, Tromsø
North	Vågan	240	Q4 (212–586 km)	UNN, Tromsø	107	Q3 (75–118 km)	Nordlandssykehuset, Bodø
North	Karasjok	255	Q4 (212–586 km)	UNN, Tromsø	255	Q4 (119–468 km)	UNN, Tromsø
North	Måsøy	258	Q4 (212–586 km)	UNN, Tromsø	258	Q4 (119–468 km)	UNN, Tromsø
North	Steigen	265	Q4 (212–586 km)	UNN, Tromsø	63	Q2 (44–74 km)	Nordlandssykehuset, Bodø
North	Vestvågøy	275	Q4 (212–586 km)	UNN, Tromsø	102	Q3 (75–118 km)	Nordlandssykehuset, Bodø
North	Flakstad	291	Q4 (212–586 km)	UNN, Tromsø	103	Q3 (75–118 km)	Nordlandssykehuset, Bodø
North	Sørfold	295	Q4 (212–586 km)	UNN, Tromsø	52	Q2 (44–74 km)	Nordlandssykehuset, Bodø
North	Nordkapp	300	Q4 (212–586 km)	UNN, Tromsø	300	Q4 (119–468 km)	UNN, Tromsø
North	Fauske	307	Q4 (212–586 km)	UNN, Tromsø	43	Q1 (≤ 43 km)	Nordlandssykehuset, Bodø
North	Moskenes	313	Q4 (212–586 km)	UNN, Tromsø	90	Q3 (75–118 km)	Nordlandssykehuset, Bodø
North	Saltdal	324	Q4 (212–586 km)	UNN, Tromsø	48	Q2 (44–74 km)	Nordlandssykehuset, Bodø
North	Bodø	325	Q4 (212–586 km)	UNN, Tromsø	2	Q1 (≤ 43 km)	Nordlandssykehuset, Bodø
North	Værøy	340	Q4 (212–586 km)	UNN, Tromsø	84	Q3 (75–118 km)	Nordlandssykehuset, Bodø
North	Lebesby	344	Q4 (212–586 km)	UNN, Tromsø	344	Q4 (119–468 km)	UNN, Tromsø
North	Beiarn	347	Q4 (212–586 km)	UNN, Tromsø	35	Q1 (≤ 43 km)	Nordlandssykehuset, Bodø
North	Tana	356	Q4 (212–586 km)	UNN, Tromsø	356	Q4 (119–468 km)	UNN, Tromsø
North	Gildeskål	359	Q4 (212–586 km)	UNN, Tromsø	32	Q1 (≤ 43 km)	Nordlandssykehuset, Bodø
North	Gamvik	365	Q4 (212–586 km)	UNN, Tromsø	365	Q4 (119–468 km)	UNN, Tromsø
North	Røst	370	Q4 (212–586 km)	UNN, Tromsø	102	Q3 (75–118 km)	Nordlandssykehuset, Bodø
North	Nesseby	371	Q4 (212–586 km)	UNN, Tromsø	371	Q4 (119–468 km)	UNN, Tromsø
North	Meløy	383	Q4 (212–586 km)	UNN, Tromsø	56	Q2 (44–74 km)	Nordlandssykehuset, Bodø
North	Berlevåg	402	Q4 (212–586 km)	UNN, Tromsø	402	Q4 (119–468 km)	UNN, Tromsø
North	Rødøy	415	Q4 (212–586 km)	UNN, Tromsø	88	Q3 (75–118 km)	Nordlandssykehuset, Bodø
North	Vadsø	415	Q4 (212–586 km)	UNN, Tromsø	415	Q4 (119–468 km)	UNN, Tromsø
North	Båtsfjord	420	Q4 (212–586 km)	UNN, Tromsø	420	Q4 (119–468 km)	UNN, Tromsø
North	Rana	426	Q4 (212–586 km)	UNN, Tromsø	108	Q3 (75–118 km)	Nordlandssykehuset, Bodø
North	Sør-Varanger	426	Q4 (212–586 km)	UNN, Tromsø	426	Q4 (119–468 km)	UNN, Tromsø
North	Lurøy	446	Q4 (212–586 km)	UNN, Tromsø	120	Q4 (119–468 km)	Nordlandssykehuset, Bodø
North	Hemnes	452	Q4 (212–586 km)	UNN, Tromsø	131	Q4 (119–468 km)	Nordlandssykehuset, Bodø
North	Træna	456	Q4 (212–586 km)	UNN, Tromsø	133	Q4 (119–468 km)	Nordlandssykehuset, Bodø
North	Nesna	461	Q4 (212–586 km)	UNN, Tromsø	135	Q4 (119–468 km)	Nordlandssykehuset, Bodø
North	Vardø	468	Q4 (212–586 km)	UNN, Tromsø	468	Q4 (119–468 km)	UNN, Tromsø
North	Leirfjord	477	Q4 (212–586 km)	UNN, Tromsø	150	Q4 (119–468 km)	Nordlandssykehuset, Bodø
North	Dønna	483	Q4 (212–586 km)	UNN, Tromsø	156	Q4 (119–468 km)	Nordlandssykehuset, Bodø
North	Alstahaug	489	Q4 (212–586 km)	UNN, Tromsø	163	Q4 (119–468 km)	Nordlandssykehuset, Bodø
North	Vefsn	492	Q4 (212–586 km)	UNN, Tromsø	169	Q4 (119–468 km)	Nordlandssykehuset, Bodø
North	Herøy	499	Q4 (212–586 km)	UNN, Tromsø	172	Q4 (119–468 km)	Nordlandssykehuset, Bodø
North	Hattfjelldal	502	Q4 (212–586 km)	UNN, Tromsø	189	Q4 (119–468 km)	Nordlandssykehuset, Bodø
North	Grane	519	Q4 (212–586 km)	UNN, Tromsø	200	Q4 (119–468 km)	Nordlandssykehuset, Bodø
North	Vevelstad	524	Q4 (212–586 km)	UNN, Tromsø	198	Q4 (119–468 km)	Nordlandssykehuset, Bodø
North	Vega	536	Q4 (212–586 km)	UNN, Tromsø	209	Q4 (119–468 km)	Nordlandssykehuset, Bodø
North	Brønnøy	550	Q4 (212–586 km)	UNN, Tromsø	224	Q4 (119–468 km)	Nordlandssykehuset, Bodø
North	Sømna	564	Q4 (212–586 km)	UNN, Tromsø	238	Q4 (119–468 km)	Nordlandssykehuset, Bodø
North	Bindal	586	Q4 (212–586 km)	UNN, Tromsø	262	Q4 (119–468 km)	Nordlandssykehuset, Bodø
Article title: Unveiling regional differences in glioblastoma patient survival with real-world data from the Norwegian brain tumor quality registry
Journal name: Journal of Neuro-Oncology
Author names: Cassia Bree Trewin-Nybråten1, Paul Christopher Lambert1,2, Kirsten Marienhagen3, Lasse Andreassen4, Tom Børge Johannesen1, Pitt Niehusmann5,6, Leif Oltedal7,8, Stephanie Schipmann9,10, Anne Jarstein Skjulsvik11,12, Ole Solheim13,14, Tora Skeidsvoll Solheim12,15, Terje Sundstrøm8,9, Einar Osland Vik-Mo16,17,18, Petter Brandal18,19,20, Tor Ingebrigtsen4,21, Erlend Skaga16,17
1 Department of Registration, Cancer Registry of Norway, Norwegian Institute of Public Health, Oslo, Norway (CBT, PCL, TBJ)
2 Department of Medical Epidemiology and Biostatistics, Karolinska Institutet, Stockholm, Sweden (PCL)
3 Department of Oncology, University Hospital of North Norway, Tromsø, Norway (KM)
4 Department of Neurosurgery, Otorhinolaryngology and Ophthalmology, University Hospital of North Norway, Tromsø, Norway (LA, TI)
5 Department of Pathology, Oslo University Hospital, Oslo, Norway (PN)
6 Division for Cancer Medicine, Oslo University Hospital, Oslo, Norway (PN)
7 Mohn Medical Imaging and Visualization Centre, Department of Radiology, Haukeland (LO) University Hospital, Bergen, Norway
8 Department of Clinical Medicine, University of Bergen, Bergen, Norway (LO, TS)
9 Department of Neurosurgery, Haukeland University Hospital, Bergen, Norway (SS, TS)
10 Department of Neurosurgery, University Hospital Muenster, Germany (SS)
11 Department of Pathology, St. Olavs Hospital, Trondheim University Hospital, Trondheim, Norway (AJS)
12 Department of Clinical and Molecular Medicine, Faculty of Medicine and Health Sciences, Norwegian University of Science and Technology, Trondheim, Norway (AJS, TSS)
13 Department of Neurosurgery, St. Olavs University Hospital, Trondheim, Norway (OS)
14 Department of Neuromedicine and Movement Science, Norwegian University of Science and Technology, Trondheim, Norway (OS)
15 Cancer Clinic, St. Olavs University Hospital, Norway (TSS)
16 Vilhelm Magnus Laboratory for Neurosurgical Research, Oslo University Hospital, Oslo, Norway (EOVM, ES)
17 Department of Neurosurgery, Oslo University Hospital, Oslo, Norway (EOVM, ES)
18 Institute for Clinical Medicine, Faculty of Medicine, University of Oslo, Oslo, Norway (EOVM, PB)
19 Department of Oncology, Division of Cancer Medicine, Oslo University Hospital, Oslo, Norway (PB)
20 Institute for Cancer Genetics and Informatics, Oslo University Hospital, Oslo, Norway (PB)
21 Department of Clinical Medicine, Faculty of Health Sciences, UiT the Arctic University of Norway, Tromsø, Norway (TI)
Corresponding author: tor.ingebrigtsen@uit.no
